# Supplementary material for: Influence of Perceived Maternal Self-Efficacy on Exclusive Breastfeeding Initiation and Consolidation: A Systematic Review
Source: Healthcare (Basel). 2024 Nov 24;12(23):2347. doi: 10.3390/healthcare12232347 (PMC11641614; doi:10.3390/healthcare12232347)
Supplement: Supplementary file 1 [file healthcare-12-02347-s001.zip]

Archive with 3 entries (3 files):
- Supplementary Table S1- PRISMA CHECKLIST.pdf
- Supplementary Table S2.pdf
- Supplementary Table S3.pdf
